# Supplementary material for: Pinpointing the PRDM9-PRDM7 Gene Duplication Event During Primate Divergence
Source: Front Genet. 2021 Feb 24;12:593725. doi: 10.3389/fgene.2021.593725 (PMC7943923; doi:10.3389/fgene.2021.593725)
Supplement: Supplementary Data Sheet 2 — Blasted Loci for the phylogenies on PRDM7 and PRDM9. [file Data_Sheet_2.xlsx]

## Sheet: Exon7
	Genomic Location	Overlapping Gene(s)	Orientation	Query start	Query end	Length	Score	E-val	%ID
Prolemur simus	MPIZ01002088:23487-23586 [Sequence]	PRDM7	Forward	1	100	100 [Sequence]	127	1e-27	91.00 [Alignment]
Theropithecus gelada	6:23550599-23550700 [Sequence]	ENSTGEG00000003630	Forward	1	102	102 [Sequence]	170	1e-40	96.08 [Alignment]
	20:47723369-47723468 [Sequence]		Reverse	3	102	100 [Sequence]	150	1e-34	94.00 [Alignment]
Macaca mulatta	6:23682857-23682958 [Sequence]	ENSMMUG00000003772	Forward	1	102	102 [Sequence]	170	1e-40	96.08 [Alignment]
	20:77122294-77122393 [Sequence]	ENSMMUG00000058380	Reverse	3	102	100 [Sequence]	127	1e-27	91.00 [Alignment]
Pan troglodytes	5:90843279-90843380 [Sequence]	ENSPTRG00000028674	Reverse	1	102	102 [Sequence]	170	1e-40	96.08 [Alignment]
	16:81568169-81568270 [Sequence]	ENSPTRG00000008502	Reverse	1	102	102 [Sequence]	146	2e-33	93.14 [Alignment]
Gorilla gorilla gorilla	17:72012485-72012586 [Sequence]	PRDM9	Reverse	1	102	102 [Sequence]	178	5e-43	97.06 [Alignment]
	16:81368647-81368748 [Sequence]	PRDM7	Reverse	1	102	102 [Sequence]	154	7e-36	94.12 [Alignment]
Pan paniscus	5:92381599-92381700 [Sequence]	ENSPPAG00000031671	Reverse	1	102	102 [Sequence]	178	5e-43	97.06 [Alignment]
Aotus nancymaae	KZ199641:39422-39523 [Sequence]	ENSANAG00000027642	Forward	1	102	102 [Sequence]	146	2e-33	93.14 [Alignment]
Rhinopithecus roxellana	KN298576:375020-375121 [Sequence]	ENSRROG00000031264	Forward	1	102	102 [Sequence]	170	1e-40	96.08 [Alignment]
	KN294467:372293-372392 [Sequence]	ENSRROG00000044381	Reverse	3	102	100 [Sequence]	150	1e-34	94.00 [Alignment]
Cercocebus atys	KQ010425:5941155-5941256 [Sequence]	ENSCATG00000039356	Forward	1	102	102 [Sequence]	170	1e-40	96.08 [Alignment]
	KQ009501:10140-10237 [Sequence]	ENSCATG00000041590	Forward	3	100	98 [Sequence]	146	2e-33	93.88 [Alignment]
Piliocolobus tephrosceles	PDMG02000177:5054004-5054105 [Sequence]	ENSPTEG00000037168	Reverse	1	102	102 [Sequence]	162	3e-38	95.10 [Alignment]
	PDMG02000277:2528388-2528487 [Sequence]	ENSPTEG00000038962	Reverse	3	102	100 [Sequence]	158	4e-37	95.00 [Alignment]
Cebus capucinus imitator	KV390448:19236-19337 [Sequence]	ENSCCAG00000023876	Reverse	1	102	102 [Sequence]	154	6e-36	94.12 [Alignment]
	KV389812:1896455-1896557 [Sequence]	ENSCCAG00000037021	Reverse	1	102	103 [Sequence]	146	1e-33	93.20 [Alignment]
Carlito syrichta	KE931111:464652-464724 [Sequence]	PRDM7	Reverse	30	102	73 [Sequence]	73.6	2e-11	87.67 [Alignment]
Callithrix jacchus	NTIC01034390:101266-101367 [Sequence]	ENSCJAG00000010419	Reverse	1	102	102 [Sequence]	138	4e-31	92.16 [Alignment]
Chlorocebus sabaeus	4:22917197-22917298 [Sequence]	ENSCSAG00000017229	Forward	1	102	102 [Sequence]	162	3e-38	95.10 [Alignment]
	5:75391222-75391321 [Sequence]		Reverse	3	102	100 [Sequence]	158	4e-37	95.00 [Alignment]
Rhinopithecus bieti	MCGX01012500:771952-772053 [Sequence]	ENSRBIG00000043258	Forward	1	102	102 [Sequence]	170	1e-40	96.08 [Alignment]
	MCGX01000445:6376-6475 [Sequence]	ENSRBIG00000036346	Forward	3	102	100 [Sequence]	150	1e-34	94.00 [Alignment]
Macaca nemestrina	KQ008744:3590336-3590437 [Sequence]	ENSMNEG00000044045	Forward	1	102	102 [Sequence]	170	1e-40	96.08 [Alignment]
	KQ005136:3860609-3860708 [Sequence]	ENSMNEG00000032649	Reverse	3	102	100 [Sequence]	150	1e-34	94.00 [Alignment]
Homo sapiens	5:23522304-23522405 [Sequence]	PRDM9	Forward	1	102	102 [Sequence]	202	7e-49	100.00 [Alignment]
	16:90062401-90062502 [Sequence]	PRDM7	Reverse	1	102	102 [Sequence]	162	6e-37	95.10 [Alignment]
Nomascus leucogenys	2:163164899-163165000 [Sequence]		Reverse	1	102	102 [Sequence]	170	1e-40	96.08 [Alignment]
Macaca fascicularis	6:24006941-24007042 [Sequence]	PRDM9	Forward	1	102	102 [Sequence]	170	1e-40	96.08 [Alignment]
	20:78523488-78523587 [Sequence]		Reverse	3	102	100 [Sequence]	134	6e-30	92.00 [Alignment]
Papio anubis	6:23514409-23514510 [Sequence]	ENSPANG00000013143	Forward	1	102	102 [Sequence]	154	7e-36	94.12 [Alignment]
	20:72024106-72024205 [Sequence]	ENSPANG00000018341	Reverse	3	102	100 [Sequence]	142	2e-32	93.00 [Alignment]
Otolemur garnettii	GL873654:22789-22854 [Sequence]		Forward	29	94	66 [Sequence]	99.3	3e-19	93.94 [Alignment]
	GL873704:3110278-3110342 [Sequence]	ENSOGAG00000027365	Reverse	29	94	66 [Sequence]	81.6	6e-14	90.91 [Alignment]
	GL873551:3084839-3084901 [Sequence]	ACTR8	Forward	32	94	63 [Sequence]	61.8	5e-08	87.30 [Alignment]
Pongo abelii	16:77742985-77743086 [Sequence]		Reverse	1	102	102 [Sequence]	162	3e-38	95.10 [Alignment]
	5:24344522-24344612 [Sequence]	ENSPPYG00000015366	Forward	12	102	91 [Sequence]	148	5e-34	95.60 [Alignment]
Microcebus murinus	20:128875-128946 [Sequence]	PRDM9	Forward	29	100	72 [Sequence]	95.4	4e-18	91.67 [Alignment]
Mandrillus leucophaeus	KN978117:579816-579917 [Sequence]	ENSMLEG00000032078	Reverse	1	102	102 [Sequence]	162	3e-38	95.10 [Alignment]
	KN972985:7818952-7819051 [Sequence]	ENSMLEG00000040805	Reverse	3	102	100 [Sequence]	142	3e-32	93.00 [Alignment]
	KN972985:7824605-7824704 [Sequence]		Reverse	3	102	100 [Sequence]	142	3e-32	93.00 [Alignment]
Propithecus coquereli	KQ025192:67157-67226 [Sequence]	PRDM7	Forward	31	100	70 [Sequence]	99.3	3e-19	92.86 [Alignment]
Colobus angolensis palliatus	KN979685:7554288-7554389 [Sequence]		Reverse	1	102	102 [Sequence]	154	7e-36	94.12 [Alignment]
	KN985722:8259-8358 [Sequence]	ENSCANG00000038646	Forward	3	102	100 [Sequence]	127	1e-27	91.00 [Alignment]
Mus musculus	17:15555566-15555667 [Sequence]	Prdm9	Reverse	1	102	102 [Sequence]	92.9	8e-17	78.43 [Alignment]
GRCm38.p6 (GCA_000001635.8)
Bos taurus	1:157551225-157551327 [Sequence]	PRDM9	Reverse	1	102	103 [Sequence]	107	1e-21	84.47 [Alignment]
ARS-UCD1.2 (GCA_002263795.2)

## Sheet: Exon9
	Genomic Location	Overlapping Gene(s)	Orientation	Query start	Query end	Length	Score	E-val	%ID
Piliocolobus tephrosceles	PDMG02000277:2527449-2527516 [Sequence]	ENSPTEG00000038962	Reverse	1	68	68 [Sequence]	119	2e-25	97.06 [Alignment]
	PDMG02000177:5053054-5053121 [Sequence]	ENSPTEG00000037168	Reverse	1	68	68 [Sequence]	119	2e-25	97.06 [Alignment]
Callithrix jacchus	NTIC01034390:100324-100391 [Sequence]	ENSCJAG00000010419	Reverse	1	68	68 [Sequence]	119	2e-25	97.06 [Alignment]
Chlorocebus sabaeus	4:22918181-22918248 [Sequence]	ENSCSAG00000017229	Forward	1	68	68 [Sequence]	134	3e-30	100.00 [Alignment]
	5:75390277-75390344 [Sequence]		Reverse	1	68	68 [Sequence]	119	2e-25	97.06 [Alignment]
Propithecus coquereli	KQ025192:68113-68180 [Sequence]	PRDM7	Forward	1	68	68 [Sequence]	95.4	3e-18	92.65 [Alignment]
Cebus capucinus imitator	KV390448:18290-18357 [Sequence]	ENSCCAG00000023876	Reverse	1	68	68 [Sequence]	103	1e-20	94.12 [Alignment]
	KV389812:1895505-1895572 [Sequence]	ENSCCAG00000037021	Reverse	1	68	68 [Sequence]	103	1e-20	94.12 [Alignment]
Carlito syrichta	KE931111:463695-463762 [Sequence]	PRDM7	Reverse	1	68	68 [Sequence]	111	6e-23	95.59 [Alignment]
Pan paniscus	5:92380646-92380713 [Sequence]	ENSPPAG00000031671	Reverse	1	68	68 [Sequence]	127	9e-28	98.53 [Alignment]
Gorilla gorilla gorilla	17:72011532-72011599 [Sequence]	PRDM9	Reverse	1	68	68 [Sequence]	127	9e-28	98.53 [Alignment]
	16:81367697-81367764 [Sequence]	PRDM7	Reverse	1	68	68 [Sequence]	127	9e-28	98.53 [Alignment]
Pan troglodytes	16:81567220-81567287 [Sequence]	ENSPTRG00000008502	Reverse	1	68	68 [Sequence]	134	4e-30	100.00 [Alignment]
	5:90842326-90842393 [Sequence]	ENSPTRG00000028674	Reverse	1	68	68 [Sequence]	127	9e-28	98.53 [Alignment]
Macaca mulatta	20:77121350-77121417 [Sequence]	ENSMMUG00000058380	Reverse	1	68	68 [Sequence]	127	8e-28	98.53 [Alignment]
	6:23683828-23683895 [Sequence]	ENSMMUG00000003772	Forward	1	68	68 [Sequence]	127	8e-28	98.53 [Alignment]
Theropithecus gelada	6:23551569-23551636 [Sequence]	ENSTGEG00000003630	Forward	1	68	68 [Sequence]	134	3e-30	100.00 [Alignment]
	20:47722427-47722491 [Sequence]		Reverse	1	65	65 [Sequence]	128	2e-28	100.00 [Alignment]
Prolemur simus	MPIZ01002088:24449-24492 [Sequence]	PRDM7	Forward	1	44	44 [Sequence]	79.6	1e-13	97.73 [Alignment]
Cercocebus atys	KQ010425:5942125-5942192 [Sequence]	ENSCATG00000039356	Forward	1	68	68 [Sequence]	134	3e-30	100.00 [Alignment]
	KQ009501:11113-11180 [Sequence]	ENSCATG00000041590	Forward	1	68	68 [Sequence]	134	3e-30	100.00 [Alignment]
Rhinopithecus roxellana	KN294467:371356-371423 [Sequence]	ENSRROG00000044381	Reverse	1	68	68 [Sequence]	134	3e-30	100.00 [Alignment]
	KN298576:376004-376071 [Sequence]	ENSRROG00000031264	Forward	1	68	68 [Sequence]	134	3e-30	100.00 [Alignment]
Aotus nancymaae	KZ204759:151399-151419 [Sequence]	RGN	Forward	38	58	21 [Sequence]	34.1	2020-04-07	95.24 [Alignment]
Otolemur garnettii	GL873905:39797-39864 [Sequence]	ENSOGAG00000028747	Reverse	1	68	69 [Sequence]	77.6	5e-13	89.86 [Alignment]
	GL873905:157337-157404 [Sequence]		Reverse	1	68	69 [Sequence]	77.6	5e-13	89.86 [Alignment]
	GL873654:23721-23788 [Sequence]		Forward	1	68	69 [Sequence]	77.6	5e-13	89.86 [Alignment]
	GL873883:12241-12305 [Sequence]		Forward	1	65	66 [Sequence]	71.7	3e-11	89.39 [Alignment]
	GL874603:2133-2188 [Sequence]		Reverse	13	68	57 [Sequence]	69.7	1e-10	91.23 [Alignment]
Microcebus murinus	20:129840-129904 [Sequence]	PRDM9	Forward	4	68	65 [Sequence]	81.6	3e-14	90.77 [Alignment]
Pongo abelii	16:77742035-77742102 [Sequence]	ENSPPYG00000007684	Reverse	1	68	68 [Sequence]	134	4e-30	100.00 [Alignment]
	5:24345495-24345562 [Sequence]	ENSPPYG00000015366	Forward	1	68	68 [Sequence]	134	4e-30	100.00 [Alignment]
Papio anubis	20:72023165-72023232 [Sequence]	ENSPANG00000018341	Reverse	1	68	68 [Sequence]	134	3e-30	100.00 [Alignment]
	6:23515380-23515447 [Sequence]	ENSPANG00000013143	Forward	1	68	68 [Sequence]	134	3e-30	100.00 [Alignment]
Mandrillus leucophaeus	KN978117:578879-578946 [Sequence]	ENSMLEG00000032078	Reverse	1	68	68 [Sequence]	134	4e-30	100.00 [Alignment]
	KN972985:7823662-7823729 [Sequence]	ENSMLEG00000040805	Reverse	1	68	68 [Sequence]	127	9e-28	98.53 [Alignment]
Macaca nemestrina	KQ008744:3591306-3591373 [Sequence]	ENSMNEG00000044045	Forward	1	68	68 [Sequence]	134	3e-30	100.00 [Alignment]
	KQ005136:3859665-3859732 [Sequence]	ENSMNEG00000032649	Reverse	1	68	68 [Sequence]	127	8e-28	98.53 [Alignment]
Rhinopithecus bieti	MCGX01000445:7346-7413 [Sequence]	ENSRBIG00000036346	Forward	1	68	68 [Sequence]	134	3e-30	100.00 [Alignment]
	MCGX01012500:772936-773003 [Sequence]	ENSRBIG00000043258	Forward	1	68	68 [Sequence]	134	3e-30	100.00 [Alignment]
Macaca fascicularis	6:24007911-24007978 [Sequence]	PRDM9	Forward	1	68	68 [Sequence]	134	3e-30	100.00 [Alignment]
	20:78522544-78522611 [Sequence]		Reverse	1	68	68 [Sequence]	127	8e-28	98.53 [Alignment]
Nomascus leucogenys	6:22168824-22168891 [Sequence]	ENSNLEG00000031321	Forward	1	68	68 [Sequence]	127	8e-28	98.53 [Alignment]
	2:163163950-163164016 [Sequence]		Reverse	1	67	67 [Sequence]	125	3e-27	98.51 [Alignment]
Homo sapiens	5:23523291-23523358 [Sequence]	PRDM9	Forward	1	68	68 [Sequence]	134	7e-29	100.00 [Alignment]
	16:90061452-90061519 [Sequence]	PRDM7	Reverse	1	68	68 [Sequence]	127	2e-26	98.53 [Alignment]
Colobus angolensis palliatus	KN985983:15637-15704 [Sequence]		Reverse	1	68	68 [Sequence]	134	3e-30	100.00 [Alignment]
	KN985722:9230-9297 [Sequence]	ENSCANG00000038646	Forward	1	68	68 [Sequence]	134	3e-30	100.00 [Alignment]
Mus musculus	17:15554688-15554755 [Sequence]	Prdm9	Reverse	1	68	68 [Sequence]	77.2	2e-12	85.29 [Alignment]
GRCm38.p6 (GCA_000001635.8)
Bos taurus	1:157550093-157550160 [Sequence]	PRDM9	Reverse	1	68	68 [Sequence]	83.5	6e-15	88.24 [Alignment]
ARS-UCD1.2 (GCA_002263795.2)

## Sheet: Exon7-Exon9
	Exon7	Orientation	Exon9	Exon7-9
Prolemur simus	MPIZ01002088:23487-23586 [Sequence]	Forward	MPIZ01002088:24449-24492 [Sequence]	MPIZ01002088:23487-24492
Theropithecus gelada	6:23550599-23550700 [Sequence]	Forward	6:23551569-23551636 [Sequence]	6:23550599-23551636
	20:47723369-47723468 [Sequence]	Reverse	20:47722427-47722491 [Sequence]	20:47722427-47723468
Macaca mulatta	6:23682857-23682958 [Sequence]	Forward	6:23683828-23683895 [Sequence]	6:23682857-23683895
	20:77122294-77122393 [Sequence]	Reverse	20:77121350-77121417 [Sequence]	20:77121350-77122393
Pan troglodytes	5:90843279-90843380 [Sequence]	Reverse	5:90842326-90842393 [Sequence]	5:90842326-90843380
	16:81568169-81568270 [Sequence]	Reverse	16:81567220-81567287 [Sequence]	16:81567220-81568270
Gorilla gorilla gorilla	17:72012485-72012586 [Sequence]	Reverse	17:72011532-72011599 [Sequence]	17:72011532-72012586
	16:81368647-81368748 [Sequence]	Reverse	16:81367697-81367764 [Sequence]	16:81367697-81368748
Pan paniscus	5:92381599-92381700 [Sequence]	Reverse	5:92380646-92380713 [Sequence]	5:92380646-92381700
Rhinopithecus roxellana	KN298576:375020-375121 [Sequence]	Forward	KN298576:376004-376071 [Sequence]	KN298576:375020-376071
	KN294467:372293-372392 [Sequence]	Reverse	KN294467:371356-371423 [Sequence]	KN294467:371356-372392
Cercocebus atys	KQ010425:5941155-5941256 [Sequence]	Forward	KQ010425:5942125-5942192 [Sequence]	KQ010425:5941155-5942192
	KQ009501:10140-10237 [Sequence]	Forward	KQ009501:11113-11180 [Sequence]	KQ009501:10140-11180
Piliocolobus tephrosceles	PDMG02000177:5054004-5054105 [Sequence]	Reverse	PDMG02000177:5053054-5053121 [Sequence]	PDMG02000177:5053054-5054105
	PDMG02000277:2528388-2528487 [Sequence]	Reverse	PDMG02000277:2527449-2527516 [Sequence]	PDMG02000277:2527449-2528487
Cebus capucinus imitator	KV390448:19236-19337 [Sequence]	Reverse	KV390448:18290-18357 [Sequence]	KV390448:18290-19337
	KV389812:1896455-1896557 [Sequence]	Reverse	KV389812:1895505-1895572 [Sequence]	KV389812:1895505-1896557
Carlito syrichta	KE931111:464652-464724 [Sequence]	Reverse	KE931111:463695-463762 [Sequence]	KE931111:463695-464724
Callithrix jacchus	NTIC01034390:101266-101367 [Sequence]	Reverse	NTIC01034390:100324-100391 [Sequence]	NTIC01034390:100324-101367
Chlorocebus sabaeus	4:22917197-22917298 [Sequence]	Forward	4:22918181-22918248 [Sequence]	4:22917197-22918248
	5:75391222-75391321 [Sequence]	Reverse	5:75390277-75390344 [Sequence]	5:75390277-75391321
Rhinopithecus bieti	MCGX01012500:771952-772053 [Sequence]	Forward	MCGX01012500:772936-773003 [Sequence]	MCGX01012500:771952-773003
	MCGX01000445:6376-6475 [Sequence]	Forward	MCGX01000445:7346-7413 [Sequence]	MCGX01000445:6376-7413
Macaca nemestrina	KQ008744:3590336-3590437 [Sequence]	Forward	KQ008744:3591306-3591373 [Sequence]	KQ008744:3590336-3591373
	KQ005136:3860609-3860708 [Sequence]	Reverse	KQ005136:3859665-3859732 [Sequence]	KQ005136:3859665-3860708
Homo sapiens	5:23522304-23522405 [Sequence]	Forward	5:23523291-23523358 [Sequence]	5:23522304-23523358
	16:90062401-90062502 [Sequence]	Reverse	16:90061452-90061519 [Sequence]	16:90061452-90062502
Nomascus leucogenys	2:163164899-163165000 [Sequence]	Reverse	2:163163950-163164016 [Sequence]	2:163163950-163165000
Macaca fascicularis	6:24006941-24007042 [Sequence]	Forward	6:24007911-24007978 [Sequence]	6:24006941-24007978
	20:78523488-78523587 [Sequence]	Reverse	20:78522544-78522611 [Sequence]	20:78522544-78523587
Papio anubis	6:23514409-23514510 [Sequence]	Forward	6:23515380-23515447 [Sequence]	6:23514409-23515447
	20:72024106-72024205 [Sequence]	Reverse	20:72023165-72023232 [Sequence]	20:72023165-72024205
Otolemur garnettii	GL873654:22789-22854 [Sequence]	Forward	GL873654:23721-23788 [Sequence]	GL873654:22789-23788
	GL873704:3110278-3110342 [Sequence]	Reverse
	GL873551:3084839-3084901 [Sequence]	Forward
Pongo abelii	16:77742985-77743086 [Sequence]	Reverse	16:77742035-77742102 [Sequence]	16:77742035-77743086
	5:24344522-24344612 [Sequence]	Forward	5:24345495-24345562 [Sequence]	5:24344522-24345562
Microcebus murinus	20:128875-128946 [Sequence]	Forward	20:129840-129904 [Sequence]	20:128875-129904
Mandrillus leucophaeus	KN978117:579816-579917 [Sequence]	Reverse	KN978117:578879-578946 [Sequence]	KN978117:578879-579917
	KN972985:7824605-7824704 [Sequence]	Reverse	KN972985:7823662-7823729 [Sequence]	KN972985:7823662-7824704
Propithecus coquereli	KQ025192:67157-67226 [Sequence]	Forward	KQ025192:68113-68180 [Sequence]	KQ025192:67157-68180
Colobus angolensis palliatus	KN985722:8259-8358 [Sequence]	Forward	KN985722:9230-9297 [Sequence]	KN985722:8259-9297
Mus musculus	17:15555566-15555667 [Sequence]	Reverse	17:15554688-15554755 [Sequence]	17:15554688-15555667
GRCm38.p6 (GCA_000001635.8)
Bos taurus	1:157551225-157551327 [Sequence]	Reverse	1:157550093-157550160 [Sequence]	1:157550093-157551327
ARS-UCD1.2 (GCA_002263795.2)

## Sheet: 3UTR_Blast
	Genomic Location	Overlapping Gene(s)	Orientation	Query start	Query end	Length	Score	E-val	%ID
Piliocolobus tephrosceles	PDMG02000177:5048648-5048967 [Sequence]	ENSPTEG00000037168	Reverse	3	320	321 [Sequence]	437	2e-120	92.21 [Alignment]
	PDMG02000277:2523305-2523614 [Sequence]	ENSPTEG00000038962	Reverse	5	316	312 [Sequence]	439	5e-121	92.95 [Alignment]
Cebus capucinus imitator	KV390448:13721-14033 [Sequence]		Reverse	1	320	322 [Sequence]	354	2e-95	89.44 [Alignment]
	KV389812:1891177-1891366 [Sequence]		Reverse	1	191	191 [Sequence]	217	2e-54	89.53 [Alignment]
Macaca nemestrina	KQ008744:3595747-3596061 [Sequence]		Forward	1	320	320 [Sequence]	409	4e-112	90.94 [Alignment]
	KQ005136:3855843-3856153 [Sequence]		Reverse	5	320	316 [Sequence]	393	2e-107	90.51 [Alignment]
Cercocebus atys	KQ010425:5946489-5946807 [Sequence]		Forward	1	320	320 [Sequence]	457	2e-126	93.12 [Alignment]
	KQ009501:15112-15422 [Sequence]		Forward	5	320	316 [Sequence]	397	2e-108	90.82 [Alignment]
Callithrix jacchus	NTIC01034390:95257-95564 [Sequence]	ENSCJAG00000010419	Reverse	1	320	321 [Sequence]	306	4e-81	87.23 [Alignment]
Gorilla gorilla gorilla	17:72006785-72007102 [Sequence]		Reverse	1	320	320 [Sequence]	573	2e-161	97.81 [Alignment]
	16:81361278-81361592 [Sequence]		Reverse	1	320	320 [Sequence]	429	5e-118	91.88 [Alignment]
Macaca fascicularis	6:24011919-24012233 [Sequence]		Forward	1	320	320 [Sequence]	417	2e-114	91.25 [Alignment]
	20:78518110-78518420 [Sequence]		Reverse	5	320	316 [Sequence]	409	4e-112	91.14 [Alignment]
Aotus nancymaae	KZ199641:48044-48359 [Sequence]		Forward	1	320	322 [Sequence]	380	3e-103	90.37 [Alignment]
Pan paniscus	5:92376664-92376980 [Sequence]		Reverse	1	320	320 [Sequence]	563	2e-158	97.50 [Alignment]
	16:90479654-90479968 [Sequence]		Reverse	1	320	320 [Sequence]	429	5e-118	91.88 [Alignment]
Macaca mulatta	6:23688001-23688315 [Sequence]		Forward	1	320	320 [Sequence]	425	7e-117	91.56 [Alignment]
	20:77116919-77117229 [Sequence]	ENSMMUG00000058380	Reverse	5	320	316 [Sequence]	401	1e-109	90.82 [Alignment]
Nomascus leucogenys	6:22174852-22175170 [Sequence]		Forward	1	320	320 [Sequence]	536	4e-150	96.25 [Alignment]
	2:163159733-163160051 [Sequence]		Reverse	1	320	320 [Sequence]	433	3e-119	92.19 [Alignment]
Pan troglodytes	5:90838093-90838410 [Sequence]		Reverse	1	320	320 [Sequence]	557	1e-156	97.19 [Alignment]
	16:81562883-81563197 [Sequence]		Reverse	1	320	320 [Sequence]	421	1e-115	91.56 [Alignment]
Rhinopithecus roxellana	KN298576:384528-384838 [Sequence]		Forward	1	320	320 [Sequence]	417	2e-114	91.25 [Alignment]
Mandrillus leucophaeus	KN978117:574782-575096 [Sequence]		Reverse	1	320	320 [Sequence]	425	8e-117	91.56 [Alignment]
	KN972985:7812947-7813257 [Sequence]		Reverse	5	320	316 [Sequence]	393	3e-107	90.51 [Alignment]
Papio anubis	6:23519719-23520035 [Sequence]		Forward	1	320	320 [Sequence]	445	8e-123	92.81 [Alignment]
	20:72020562-72020828 [Sequence]		Reverse	5	271	267 [Sequence]	378	1e-102	92.88 [Alignment]
Theropithecus gelada	6:23556082-23556398 [Sequence]	ENSTGEG00000003662	Forward	1	320	320 [Sequence]	445	8e-123	92.81 [Alignment]
	20:47717504-47717814 [Sequence]		Reverse	5	320	316 [Sequence]	409	4e-112	91.14 [Alignment]
Pongo abelii	5:24349750-24350072 [Sequence]		Forward	1	320	323 [Sequence]	569	3e-160	97.21 [Alignment]
	16:77737893-77738205 [Sequence]		Reverse	1	320	320 [Sequence]	472	5e-131	93.44 [Alignment]
Chlorocebus sabaeus	4:22921879-22922193 [Sequence]		Forward	1	320	320 [Sequence]	425	7e-117	91.56 [Alignment]
	5:75386149-75386459 [Sequence]		Reverse	5	320	316 [Sequence]	393	2e-107	90.51 [Alignment]
Prolemur simus	MPIZ01002088:29505-29695 [Sequence]		Forward	1	188	191 [Sequence]	142	7e-32	84.29 [Alignment]
Propithecus coquereli	KQ025192:73741-73930 [Sequence]		Forward	1	188	190 [Sequence]	134	2e-29	84.21 [Alignment]
Rhinopithecus bieti	MCGX01012500:781117-781427 [Sequence]		Forward	1	320	320 [Sequence]	417	2e-114	91.25 [Alignment]
Homo sapiens	5:23527774-23528093 [Sequence]	PRDM9	Forward	1	320	320 [Sequence]	632	5e-178	100.00 [Alignment]
	16:90057523-90057837 [Sequence]	PRDM7	Reverse	1	320	320 [Sequence]	461	3e-126	93.12 [Alignment]
Otolemur garnettii	GL873704:3103826-3104006 [Sequence]		Reverse	1	191	193 [Sequence]	65.7	1e-08	78.76 [Alignment]

## Sheet: 3UTR1500
	Genomic Location			Query start	Orientation
Macaca nemestrina	KQ008744	3595747	3596061	1	Forward	3595747	3597247
Cercocebus atys	KQ010425	5946489	5946807	1	Forward	5946489	5947989
	KQ009501	15112	15422	5	Forward	15112	16612
Macaca fascicularis	6	24011919	24012233	1	Forward	24011919	24013419
Aotus nancymaae	KZ199641	48044	48359	1	Forward	48044	49544
Macaca mulatta	6	23688001	23688315	1	Forward	23688001	23689501
Nomascus leucogenys	6	22174852	22175170	1	Forward	22174852	22176352
Rhinopithecus roxellana	KN298576	384528	384838	1	Forward	384528	386028
Papio anubis	6	23519719	23520035	1	Forward	23519719	23521219
Theropithecus gelada	6	23556082	23556398	1	Forward	23556082	23557582
Pongo abelii	5	24349750	24350072	1	Forward	24349750	24351250
Chlorocebus sabaeus	4	22921879	22922193	1	Forward	22921879	22923379
Prolemur simus	MPIZ01002088	29505	29695	1	Forward	29505	31005
Propithecus coquereli	KQ025192	73741	73930	1	Forward	73741	75241
Rhinopithecus bieti	MCGX01012500	781117	781427	1	Forward	781117	782617
Homo sapiens	5	23527774	23528093	1	Forward	23527774	23529274
Piliocolobus tephrosceles	PDMG02000177	5048648	5048967	3	Reverse	5047467	5048967
	PDMG02000277	2523305	2523614	5	Reverse	2522114	2523614
Cebus capucinus imitator	KV390448	13721	14033	1	Reverse	12533	14033
	KV389812	1891177	1891366	1	Reverse	1889866	1891366
	KQ005136	3855843	3856153	5	Reverse	3854653	3856153
Callithrix jacchus	NTIC01034390	95257	95564	1	Reverse	94064	95564
Gorilla gorilla gorilla	17	72006785	72007102	1	Reverse	72005602	72007102
	16	81361278	81361592	1	Reverse	81360092	81361592
	20	78518110	78518420	5	Reverse	78516920	78518420
Pan paniscus	5	92376664	92376980	1	Reverse	92375480	92376980
	16	90479654	90479968	1	Reverse	90478468	90479968
	20	77116919	77117229	5	Reverse	77115729	77117229
	2	163159733	163160051	1	Reverse	163158551	163160051
Pan troglodytes	5	90838093	90838410	1	Reverse	90836910	90838410
	16	81562883	81563197	1	Reverse	81561697	81563197
Mandrillus leucophaeus	KN978117	574782	575096	1	Reverse	573596	575096
	KN972985	7812947	7813257	5	Reverse	7811757	7813257
	20	72020562	72020828	5	Reverse	72019328	72020828
	20	47717504	47717814	5	Reverse	47716314	47717814
	16	77737893	77738205	1	Reverse	77736705	77738205
	5	75386149	75386459	5	Reverse	75384959	75386459
	16	90057523	90057837	1	Reverse	90056337	90057837
Otolemur garnettii	GL873704	3103826	3104006	1	Reverse	3102506	3104006
