# Supplementary material for: Pinpointing the PRDM9-PRDM7 Gene Duplication Event During Primate Divergence
Source: Front Genet. 2021 Feb 24;12:593725. doi: 10.3389/fgene.2021.593725 (PMC7943923; doi:10.3389/fgene.2021.593725)
Supplement: Supplementary Data Sheet 3 — Ensembl BLAST results of human PRDM7 exons. [file Data_Sheet_3.xlsx]

## Sheet: Tabelle1
PRDM7_202 HSA													PRDM9_201 HSA,
	Exon 1	2	3	4	5	6	7	8	9	10	11		Exon 10
Length	98	154	124	108	50	157	102	272	68	283	755		194
Pan troglodytes	chr5, chr16	chr5	chr5	chr5	chr5	chr5	chr5, chr16	chr5, chr16	chr5, chr16	chr5, chr16	chr5, chr16
Gorilla gorilla gorilla	chr16,chr17	chr16,chr17	chr16,chr17	chr16,chr17	chr16,chr17	chr16,chr17	chr16,chr17	chr16,chr17	chr16,chr17	chr16,chr17	chr16,chr17
Pongo abelii	chr5, chr16	chr5, chr16	chr5, chr16	chr5, chr16	chr5, chr16	chr5, chr16	chr5, chr16	chr5, chr16	chr5, chr16	chr5, chr16	chr5, chr16
Nomascus leucogenys	chr6	chr6	chr6	chr6	chr6, chr2	chr6, chr2	chr2	chr6, chr2	chr6, chr2	chr2	chr6, chr2
Macaca mulatta	chr6	chr6	chr6	chr6	chr6,chr20	chr6,chr20	chr6,chr20	chr6,chr20	chr6,chr20	chr6	chr6,chr20
Macaca fascicularis	chr6	chr6	chr6	chr6	chr6,chr20	chr6,chr20	chr6,chr20	chr6,chr20	chr6,chr20	chr6	chr6,chr20
Macaca nemestrina	chr6	chr6	chr6	chr6	chr6,chr20	chr6,chr20	chr6,chr20	chr6,chr20	chr6,chr20	chr6	chr6,chr20
Theropithecus gelada	chr6	chr6	chr6	chr6	chr6,chr20	chr6,chr20	chr6,chr20	chr6,chr20	chr6,chr20	chr6,chr20	chr6,chr20
Papio anubis	chr6	chr6	chr6	chr6	chr6,chr20	chr6,chr20	chr6,chr20	chr6,chr20	chr6,chr20	chr6	chr6,chr20
Cercocebus atys	p9	p9	p9	p9	p9,p7	p9,p7	p9,p7	p9,p7	p9,p7	p9,p7	p9,p7
Mandrillus leucophaeus	p9	p9	p9	p9	p9,p7	p9,p7	p9,p7	p9,p7	p9,p7	p9,p7	p9,p7
Chlorocebus sabaeus	p9	p9	p9	p9	p9,p7	p9,p7	p9,p7	p9,p7	p9,p7	p9,p7	p9,p7
Rhinopithecus roxellana	p9	p9	p9	p9	p9,p7	p9,p7	p9,p7	p9,p7	p9,p7	p9,p7	p9,p7
Rhinopithecus bieti	p9	p9	p9	p9	p9,p7	p9,p7	p9,p7	p9,p7	p9,p7	p9,p7	p9,p7
Piliocolobus tephrosceles	p9	p9	p9	p9	p9,p7	p9,p7	p9,p7	p9,p7	p9,p7	p9,p7	p9,p7

## Sheet: P.troglodytes
PRDM7_202 HSA
Exons	Genomic Location	Overlapping Gene(s)	Orientation	Query start	Query end	Length	Score	E-val	%ID
1	5:90857942-90858035 [Sequence]		Reverse	5	98	94 [Sequence]	154	7e-36	95.74 [Alignment]
	16:39962061-39962093 [Sequence]		Reverse	67	98	33 [Sequence]	40.0	0.22	90.91 [Alignment]
2	AACZ04032487:255-408 [Sequence]		Forward	1	154	154 [Sequence]	296	2e-78	99.35 [Alignment]
	5:90856552-90856704 [Sequence]	ENSPTRG00000028674	Reverse	1	154	154 [Sequence]	271	9e-71	97.40 [Alignment]
3	AACZ04032487:776-895 [Sequence]		Forward	1	120	120 [Sequence]	237	9e-61	100.00 [Alignment]
	KV423813:14-133 [Sequence]		Forward	1	120	120 [Sequence]	221	5e-56	98.33 [Alignment]
	5:90856065-90856184 [Sequence]	ENSPTRG00000028674	Reverse	1	120	120 [Sequence]	221	5e-56	98.33 [Alignment]
4	AACZ04032487:1227-1334 [Sequence]		Forward	1	108	108 [Sequence]	213	1e-53	100.00 [Alignment]
	KV423813:465-572 [Sequence]		Forward	1	108	108 [Sequence]	206	3e-51	99.07 [Alignment]
	5:90855627-90855734 [Sequence]	ENSPTRG00000028674	Reverse	1	108	108 [Sequence]	198	6e-49	98.15 [Alignment]
5	AACZ04051256:537-586 [Sequence]		Forward	1	50	50 [Sequence]	99.3	1e-19	100.00 [Alignment]
	AACZ04018447:1051-1100 [Sequence]		Forward	1	50	50 [Sequence]	99.3	1e-19	100.00 [Alignment]
	5:90847757-90847806 [Sequence]	ENSPTRG00000028674	Reverse	1	50	50 [Sequence]	59.8	1e-07	90.00 [Alignment]
6	AACZ04066972:505-661 [Sequence]		Forward	1	157	157 [Sequence]	271	9e-71	96.82 [Alignment]
	5:90844506-90844662 [Sequence]	ENSPTRG00000028674	Reverse	1	157	157 [Sequence]	239	3e-61	94.27 [Alignment]
7	16:81568169-81568270 [Sequence]	ENSPTRG00000008502	Reverse	1	102	102 [Sequence]	186	2e-45	98.04 [Alignment]
	5:90843279-90843380 [Sequence]	ENSPTRG00000028674	Reverse	1	102	102 [Sequence]	146	2e-33	93.14 [Alignment]
8	16:81567689-81567960 [Sequence]	ENSPTRG00000008502	Reverse	1	272	272 [Sequence]	498	7e-139	98.16 [Alignment]
	5:90842800-90843070 [Sequence]	ENSPTRG00000028674	Reverse	1	271	271 [Sequence]	464	9e-129	96.68 [Alignment]
9	16:81567220-81567287 [Sequence]	ENSPTRG00000008502	Reverse	1	68	68 [Sequence]	127	9e-28	98.53 [Alignment]
	5:90842326-90842393 [Sequence]	ENSPTRG00000028674	Reverse	1	68	68 [Sequence]	119	2e-25	97.06 [Alignment]
10	AACZ04020378:6354-6636 [Sequence]		Forward	1	267	288 [Sequence]	261	2e-67	87.85 [Alignment]
	16:81566155-81566395 [Sequence]	ENSPTRG00000008502	Reverse	1	241	241 [Sequence]	405	6e-111	96.27 [Alignment]
	16:81565579-81565800 [Sequence]	ENSPTRG00000008502	Reverse	62	283	222 [Sequence]	423	3e-116	99.10 [Alignment]
	5:90841195-90841346 [Sequence]	ENSPTRG00000028674	Reverse	1	152	152 [Sequence]	285	1e-74	98.68 [Alignment]
	5:90841153-90841285 [Sequence]	ENSPTRG00000028674	Reverse	151	283	133 [Sequence]	255	1e-65	99.25 [Alignment]
11	5:90838759-90839447 [Sequence]	ENSPTRG00000028674	Reverse	1	685	689 [Sequence]	1065	0.0	94.63 [Alignment]
	16:81563211-81563810 [Sequence]	ENSPTRG00000008502	Reverse	1	603	604 [Sequence]	1081	0.0	97.68 [Alignment]
	5:90838353-90838632 [Sequence]	ENSPTRG00000028674	Reverse	480	755	280 [Sequence]	344	5e-92	90.71 [Alignment]
	16:81563140-81563334 [Sequence]		Reverse	563	755	195 [Sequence]	306	1e-80	94.87 [Alignment]
PRDM9_201 HSA, Exon 10
	5:90841153-90841346 [Sequence]	ENSPTRG00000028674	Reverse	1	194	194 [Sequence]	376	4e-102	99.48 [Alignment]
	AACZ04004384:115-308 [Sequence]		Forward	1	194	194 [Sequence]	336	3e-90	96.91 [Alignment]
	AACZ04020378:6354-6509 [Sequence]		Forward	1	150	159 [Sequence]	140	2e-31	87.42 [Alignment]
	16:81566244-81566395 [Sequence]	ENSPTRG00000008502	Reverse	1	152	152 [Sequence]	245	7e-63	95.39 [Alignment]
	16:81565579-81565711 [Sequence]	ENSPTRG00000008502	Reverse	62	194	133 [Sequence]	247	2e-63	98.50 [Alignment]

## Sheet: G.g.gorilla
PRDM7_202 HSA
Exons	Genomic Location	Overlapping Gene(s)	Orientation	Query start	Query end	Length	Score	E-val	%ID
1	16:81377637-81377734 [Sequence]		Reverse	1	98	98 [Sequence]	178	5e-43	97.96 [Alignment]
	17:72030432-72030525 [Sequence]		Reverse	5	98	94 [Sequence]	162	3e-38	96.81 [Alignment]
2	16:81376253-81376406 [Sequence]	PRDM7	Reverse	1	154	154 [Sequence]	296	2e-78	99.35 [Alignment]
	17:72029105-72029257 [Sequence]	PRDM9	Reverse	1	154	154 [Sequence]	263	2e-68	96.75 [Alignment]
3	16:81375768-81375887 [Sequence]	PRDM7	Reverse	1	120	120 [Sequence]	229	2e-58	99.17 [Alignment]
	17:72028618-72028737 [Sequence]	PRDM9	Reverse	1	120	120 [Sequence]	221	5e-56	98.33 [Alignment]
4	16:81375329-81375436 [Sequence]	PRDM7	Reverse	1	108	108 [Sequence]	206	2e-51	99.07 [Alignment]
	17:72028180-72028287 [Sequence]	PRDM9	Reverse	1	108	108 [Sequence]	198	6e-49	98.15 [Alignment]
5	16:81373090-81373139 [Sequence]	PRDM7	Reverse	1	50	50 [Sequence]	99.3	1e-19	100.00 [Alignment]
	17:72020270-72020319 [Sequence]	PRDM9	Reverse	1	50	50 [Sequence]	59.8	9e-08	90.00 [Alignment]
6	16:81369852-81370008 [Sequence]	PRDM7	Reverse	1	157	157 [Sequence]	271	9e-71	96.82 [Alignment]
	17:72013711-72013867 [Sequence]	PRDM9	Reverse	1	157	157 [Sequence]	239	3e-61	94.27 [Alignment]
7	16:81368647-81368748 [Sequence]	PRDM7	Reverse	1	102	102 [Sequence]	194	9e-48	99.02 [Alignment]
	17:72012485-72012586 [Sequence]	PRDM9	Reverse	1	102	102 [Sequence]	154	7e-36	94.12 [Alignment]
8	16:81368167-81368438 [Sequence]	PRDM7	Reverse	1	272	272 [Sequence]	506	3e-141	98.53 [Alignment]
	17:72012006-72012276 [Sequence]	PRDM9	Reverse	1	271	271 [Sequence]	457	2e-126	96.31 [Alignment]
9	17:72011532-72011599 [Sequence]	PRDM9	Reverse	1	68	68 [Sequence]	119	2e-25	97.06 [Alignment]
	16:81367697-81367764 [Sequence]	PRDM7	Reverse	1	68	68 [Sequence]	119	2e-25	97.06 [Alignment]
10	17:72010401-72010552 [Sequence]	PRDM9	Reverse	1	152	152 [Sequence]	261	2e-67	96.71 [Alignment]
	16:81364805-81364956 [Sequence]	PRDM7	Reverse	1	152	152 [Sequence]	261	2e-67	96.71 [Alignment]
	16:81366717-81366868 [Sequence]	PRDM7	Reverse	1	152	152 [Sequence]	253	4e-65	96.05 [Alignment]
	17:72010359-72010491 [Sequence]	PRDM9	Reverse	151	283	133 [Sequence]	231	1e-58	96.99 [Alignment]
	16:81364763-81364895 [Sequence]	PRDM7	Reverse	151	283	133 [Sequence]	231	1e-58	96.99 [Alignment]
	16:81366675-81366807 [Sequence]	PRDM7	Reverse	151	283	133 [Sequence]	223	3e-56	96.24 [Alignment]
11	16:81361535-81362294 [Sequence]	PRDM7	Reverse	1	755	761 [Sequence]	1257	0.0	95.93 [Alignment]
	17:72007968-72008656 [Sequence]	PRDM9	Reverse	1	685	689 [Sequence]	1034	0.0	94.05 [Alignment]
	17:72007045-72007324 [Sequence]	PRDM9	Reverse	480	755	280 [Sequence]	328	3e-87	90.00 [Alignment]
PRDM9_201 HSA, Exon 10
	17:72010359-72010552 [Sequence]	PRDM9	Reverse	1	194	194 [Sequence]	368	8e-100	98.97 [Alignment]
	16:81364763-81364956 [Sequence]	PRDM7	Reverse	1	194	194 [Sequence]	368	8e-100	98.97 [Alignment]
	16:81366675-81366868 [Sequence]	PRDM7	Reverse	1	194	194 [Sequence]	336	3e-90	96.91 [Alignment]

## Sheet: P.abelii
PRDM7_202 HSA
Exons	Genomic Location	Overlapping Gene(s)	Orientation	Query start	Query end	Length	Score	E-val	%ID
1	16:77758623-77758717 [Sequence]		Reverse	4	98	95 [Sequence]	156	2e-36	95.79 [Alignment]
	5:24329414-24329506 [Sequence]		Forward	5	98	94 [Sequence]	160	1e-37	96.81 [Alignment]
2	16:77757233-77757386 [Sequence]		Reverse	1	154	154 [Sequence]	265	6e-69	96.75 [Alignment]
	5:24330744-24330894 [Sequence]	ENSPPYG00000015366	Forward	1	152	152 [Sequence]	243	2e-62	95.39 [Alignment]
3	5:24331258-24331377 [Sequence]	ENSPPYG00000015366	Forward	1	120	120 [Sequence]	221	6e-56	98.33 [Alignment]
	16:77756573-77756692 [Sequence]		Reverse	1	120	120 [Sequence]	198	8e-49	95.83 [Alignment]
4	5:24331708-24331815 [Sequence]	ENSPPYG00000015366	Forward	1	108	108 [Sequence]	198	7e-49	98.15 [Alignment]
	16:77756135-77756242 [Sequence]		Reverse	1	108	108 [Sequence]	190	2e-46	97.22 [Alignment]
5	16:77747291-77747340 [Sequence]		Reverse	1	50	50 [Sequence]	99.3	1e-19	100.00 [Alignment]
	5:24340060-24340109 [Sequence]	ENSPPYG00000015366	Forward	1	50	50 [Sequence]	67.7	4e-10	92.00 [Alignment]
6	5:24343228-24343384 [Sequence]	ENSPPYG00000015366	Forward	1	157	157 [Sequence]	263	2e-68	96.18 [Alignment]
	16:77744202-77744354 [Sequence]		Reverse	1	153	153 [Sequence]	263	2e-68	96.73 [Alignment]
7	16:77742985-77743086 [Sequence]		Reverse	1	102	102 [Sequence]	170	1e-40	96.08 [Alignment]
	5:24344511-24344612 [Sequence]	ENSPPYG00000015366	Forward	1	102	102 [Sequence]	154	8e-36	94.12 [Alignment]
8	16:77742505-77742776 [Sequence]	ENSPPYG00000007684	Reverse	1	272	272 [Sequence]	522	5e-146	99.26 [Alignment]
	5:24344821-24345091 [Sequence]	ENSPPYG00000015366	Forward	1	271	271 [Sequence]	464	9e-129	96.68 [Alignment]
9	16:77742035-77742102 [Sequence]	ENSPPYG00000007684	Reverse	1	68	68 [Sequence]	127	1e-27	98.53 [Alignment]
	5:24345495-24345562 [Sequence]	ENSPPYG00000015366	Forward	1	68	68 [Sequence]	127	1e-27	98.53 [Alignment]
10	16:77740926-77741077 [Sequence]	ENSPPYG00000007684	Reverse	1	152	152 [Sequence]	285	1e-74	98.68 [Alignment]
	5:24346542-24346693 [Sequence]	ENSPPYG00000015366	Forward	1	152	152 [Sequence]	261	2e-67	96.71 [Alignment]
	16:77740884-77741016 [Sequence]	ENSPPYG00000007684	Reverse	151	283	133 [Sequence]	255	1e-65	99.25 [Alignment]
	5:24346603-24346735 [Sequence]	ENSPPYG00000015366	Forward	151	283	133 [Sequence]	223	4e-56	96.24 [Alignment]
11	5:24348460-24349148 [Sequence]	ENSPPYG00000015366	Forward	1	685	689 [Sequence]	1073	0.0	94.78 [Alignment]
	16:77738318-77738989 [Sequence]	ENSPPYG00000007684	Reverse	1	669	672 [Sequence]	1050	0.0	94.79 [Alignment]
	5:24349526-24349807 [Sequence]	ENSPPYG00000015366	Forward	479	755	284 [Sequence]	267	8e-69	87.32 [Alignment]
	16:77738148-77738426 [Sequence]		Reverse	480	755	279 [Sequence]	423	8e-116	94.27 [Alignment]
PRDM9_201 HSA, Exon 10
	5:24346542-24346735 [Sequence]	ENSPPYG00000015366	Forward	1	194	194 [Sequence]	360	2e-97	98.45 [Alignment]
	16:77740884-77741077 [Sequence]	ENSPPYG00000007684	Reverse	1	194	194 [Sequence]	352	5e-95	97.94 [Alignment]

## Sheet: N.leucogenys
PRDM7_202 HSA
Exons	Genomic Location	Overlapping Gene(s)	Orientation	Query start	Query end	Length	Score	E-val	%ID
1	6:22155214-22155307 [Sequence]		Forward	5	98	94 [Sequence]	115	5e-24	90.43 [Alignment]
2	6:22156544-22156694 [Sequence]	ENSNLEG00000031321	Forward	1	152	152 [Sequence]	275	5e-72	98.03 [Alignment]
3	6:22157064-22157183 [Sequence]	ENSNLEG00000031321	Forward	1	120	120 [Sequence]	213	1e-53	97.50 [Alignment]
4	6:22157514-22157621 [Sequence]	ENSNLEG00000031321	Forward	1	108	108 [Sequence]	198	6e-49	98.15 [Alignment]
5	2:163169429-163169478 [Sequence]		Reverse	1	50	50 [Sequence]	67.7	4e-10	92.00 [Alignment]
	6:22166215-22166262 [Sequence]	ENSNLEG00000031321	Forward	3	50	48 [Sequence]	55.9	1e-06	89.58 [Alignment]
6	2:163166110-163166265 [Sequence]		Reverse	1	157	157 [Sequence]	237	1e-60	94.27 [Alignment]
	6:22169991-22170144 [Sequence]	ENSNLEG00000031321	Forward	1	157	157 [Sequence]	225	4e-57	93.63 [Alignment]
7	2:163164899-163165000 [Sequence]		Reverse	1	102	102 [Sequence]	178	5e-43	97.06 [Alignment]
8	2:163164419-163164690 [Sequence]		Reverse	1	272	272 [Sequence]	482	3e-134	97.43 [Alignment]
	6:22168187-22168421 [Sequence]	ENSNLEG00000031321	Forward	37	271	235 [Sequence]	393	2e-107	96.17 [Alignment]
9	6:22168824-22168891 [Sequence]	ENSNLEG00000031321	Forward	1	68	68 [Sequence]	119	2e-25	97.06 [Alignment]
	2:163163950-163164016 [Sequence]		Reverse	1	67	67 [Sequence]	125	3e-27	98.51 [Alignment]
10	2:163162841-163162992 [Sequence]		Reverse	1	152	152 [Sequence]	261	2e-67	96.71 [Alignment]
	2:163162799-163162931 [Sequence]		Reverse	151	283	133 [Sequence]	223	3e-56	96.24 [Alignment]
11	6:22173564-22174252 [Sequence]	ENSNLEG00000031321	Forward	1	685	689 [Sequence]	986	0.0	93.18 [Alignment]
	2:163160331-163161000 [Sequence]		Reverse	1	669	672 [Sequence]	986	0.0	93.60 [Alignment]
	6:22174631-22174909 [Sequence]	ENSNLEG00000031321	Forward	480	755	279 [Sequence]	328	3e-87	89.96 [Alignment]
	2:163159994-163160271 [Sequence]		Reverse	480	755	279 [Sequence]	295	3e-77	88.53 [Alignment]
PRDM9_201 HSA, Exon 10
	2:163162799-163162992 [Sequence]		Reverse	1	194	194 [Sequence]	336	3e-90	96.91 [Alignment]

## Sheet: M.mulatta
PRDM7_202 HSA
Exons	Genomic Location	Overlapping Gene(s)	Orientation	Query start	Query end	Length	Score	E-val	%ID
1	6:23667944-23668037 [Sequence]		Forward	5	98	94 [Sequence]	130	9e-29	92.55 [Alignment]
2	6:23669265-23669415 [Sequence]		Forward	1	152	152 [Sequence]	251	8e-65	96.05 [Alignment]
3	6:23669783-23669902 [Sequence]	ENSMMUG00000003772	Forward	1	120	120 [Sequence]	221	5e-56	98.33 [Alignment]
4	6:23670233-23670340 [Sequence]	ENSMMUG00000003772	Forward	1	108	108 [Sequence]	198	6e-49	98.15 [Alignment]
5	20:77127057-77127106 [Sequence]	ENSMMUG00000058380	Reverse	1	50	50 [Sequence]	83.5	7e-15	96.00 [Alignment]
	6:23678142-23678189 [Sequence]	ENSMMUG00000003772	Forward	3	50	48 [Sequence]	63.8	6e-09	91.67 [Alignment]
6	6:23681585-23681741 [Sequence]	ENSMMUG00000003772	Forward	1	157	157 [Sequence]	255	5e-66	95.54 [Alignment]
	20:77123503-77123657 [Sequence]	ENSMMUG00000058380	Reverse	3	157	155 [Sequence]	259	3e-67	96.13 [Alignment]
7	6:23682857-23682958 [Sequence]	ENSMMUG00000003772	Forward	1	102	102 [Sequence]	178	5e-43	97.06 [Alignment]
	20:77122294-77122393 [Sequence]	ENSMMUG00000058380	Reverse	3	102	100 [Sequence]	134	6e-30	92.00 [Alignment]
8	20:77121819-77122089 [Sequence]	ENSMMUG00000058380	Reverse	1	271	271 [Sequence]	480	1e-133	97.42 [Alignment]
	6:23683167-23683437 [Sequence]	ENSMMUG00000003772	Forward	1	271	271 [Sequence]	441	1e-121	95.57 [Alignment]
9	20:77121350-77121417 [Sequence]	ENSMMUG00000058380	Reverse	1	68	68 [Sequence]	119	2e-25	97.06 [Alignment]
	6:23683828-23683895 [Sequence]	ENSMMUG00000003772	Forward	1	68	68 [Sequence]	119	2e-25	97.06 [Alignment]
10	6:23684883-23685034 [Sequence]	ENSMMUG00000003772	Forward	1	152	152 [Sequence]	293	5e-77	99.34 [Alignment]
	6:23684944-23685076 [Sequence]	ENSMMUG00000003772	Forward	151	283	133 [Sequence]	255	1e-65	99.25 [Alignment]
11	6:23686797-23687468 [Sequence]	ENSMMUG00000003772	Forward	1	669	672 [Sequence]	1002	0.0	93.90 [Alignment]
	20:77117248-77117847 [Sequence]	ENSMMUG00000058380	Reverse	1	602	603 [Sequence]	919	0.0	94.36 [Alignment]
	6:23687780-23688058 [Sequence]		Forward	480	755	279 [Sequence]	257	7e-66	86.74 [Alignment]
	20:77117176-77117370 [Sequence]	ENSMMUG00000058380	Reverse	563	755	195 [Sequence]	211	3e-52	88.72 [Alignment]
PRDM9_201 HSA, Exon 10
	6:23684883-23685076 [Sequence]	ENSMMUG00000003772	Forward	1	194	194 [Sequence]	360	2e-97	98.45 [Alignment]

## Sheet: M.fascicularis
PRDM7_202 HSA
Exons	Genomic Location	Overlapping Gene(s)	Orientation	Query start	Query end	Length	Score	E-val	%ID
1	6:23992050-23992143 [Sequence]		Forward	5	98	94 [Sequence]	138	4e-31	93.62 [Alignment]
2	6:23993371-23993521 [Sequence]	PRDM9	Forward	1	152	152 [Sequence]	251	8e-65	96.05 [Alignment]
3	6:23993889-23994008 [Sequence]	PRDM9	Forward	1	120	120 [Sequence]	221	5e-56	98.33 [Alignment]
4	6:23994339-23994446 [Sequence]	PRDM9	Forward	1	108	108 [Sequence]	198	6e-49	98.15 [Alignment]
5	20:78528246-78528295 [Sequence]		Reverse	1	50	50 [Sequence]	83.5	7e-15	96.00 [Alignment]
	6:24002231-24002278 [Sequence]	PRDM9	Forward	3	50	48 [Sequence]	63.8	6e-09	91.67 [Alignment]
6	6:24005669-24005825 [Sequence]	PRDM9	Forward	1	157	157 [Sequence]	255	5e-66	95.54 [Alignment]
	20:78524697-78524851 [Sequence]		Reverse	3	157	155 [Sequence]	259	3e-67	96.13 [Alignment]
7	6:24006941-24007042 [Sequence]	PRDM9	Forward	1	102	102 [Sequence]	178	5e-43	97.06 [Alignment]
	20:78523488-78523587 [Sequence]		Reverse	3	102	100 [Sequence]	142	2e-32	93.00 [Alignment]
8	20:78523013-78523283 [Sequence]		Reverse	1	271	271 [Sequence]	480	1e-133	97.42 [Alignment]
	6:24007250-24007520 [Sequence]	PRDM9	Forward	1	271	271 [Sequence]	441	1e-121	95.57 [Alignment]
9	6:24007911-24007978 [Sequence]	PRDM9	Forward	1	68	68 [Sequence]	127	8e-28	98.53 [Alignment]
	20:78522544-78522611 [Sequence]		Reverse	1	68	68 [Sequence]	119	2e-25	97.06 [Alignment]
10	6:24008966-24009117 [Sequence]	PRDM9	Forward	1	152	152 [Sequence]	293	5e-77	99.34 [Alignment]
	6:24009027-24009159 [Sequence]	PRDM9	Forward	151	283	133 [Sequence]	255	1e-65	99.25 [Alignment]
11	6:24010883-24011559 [Sequence]	PRDM9	Forward	1	674	677 [Sequence]	988	0.0	93.50 [Alignment]
	20:78518439-78519038 [Sequence]		Reverse	1	602	603 [Sequence]	927	0.0	94.53 [Alignment]
	6:24011698-24011976 [Sequence]	PRDM9	Forward	480	755	279 [Sequence]	257	7e-66	86.74 [Alignment]
	20:78518367-78518561 [Sequence]		Reverse	563	755	195 [Sequence]	204	8e-50	88.21 [Alignment]
PRDM9_201 HSA, Exon 10
	6:24008966-24009159 [Sequence]	PRDM9	Forward	1	194	194 [Sequence]	360	2e-97	98.45 [Alignment]

## Sheet: M.nemestrina
PRDM7_202 HSA
Exons	Genomic Location	Overlapping Gene(s)	Orientation	Query start	Query end	Length	Score	E-val	%ID
1	KQ008744:3575129-3575222 [Sequence]		Forward	5	98	94 [Sequence]	130	9e-29	92.55 [Alignment]
2	KQ008744:3576450-3576600 [Sequence]		Forward	1	152	152 [Sequence]	251	8e-65	96.05 [Alignment]
3	KQ008744:3576968-3577087 [Sequence]	ENSMNEG00000044045	Forward	1	120	120 [Sequence]	221	5e-56	98.33 [Alignment]
4	KQ008744:3577418-3577525 [Sequence]	ENSMNEG00000044045	Forward	1	108	108 [Sequence]	198	6e-49	98.15 [Alignment]
5	KQ005136:3865050-3865099 [Sequence]	ENSMNEG00000032649	Reverse	1	50	50 [Sequence]	83.5	7e-15	96.00 [Alignment]
	KQ008744:3585292-3585339 [Sequence]	ENSMNEG00000044045	Forward	3	50	48 [Sequence]	63.8	6e-09	91.67 [Alignment]
6	KQ008744:3589058-3589214 [Sequence]	ENSMNEG00000044045	Forward	1	157	157 [Sequence]	255	5e-66	95.54 [Alignment]
	KQ005136:3861818-3861972 [Sequence]	ENSMNEG00000032649	Reverse	3	157	155 [Sequence]	251	8e-65	95.48 [Alignment]
7	KQ008744:3590336-3590437 [Sequence]	ENSMNEG00000044045	Forward	1	102	102 [Sequence]	178	5e-43	97.06 [Alignment]
	KQ005136:3860609-3860708 [Sequence]	ENSMNEG00000032649	Reverse	3	102	100 [Sequence]	158	4e-37	95.00 [Alignment]
8	KQ005136:3860134-3860404 [Sequence]	ENSMNEG00000032649	Reverse	1	271	271 [Sequence]	480	1e-133	97.42 [Alignment]
	KQ008744:3590645-3590915 [Sequence]	ENSMNEG00000044045	Forward	1	271	271 [Sequence]	441	1e-121	95.57 [Alignment]
9	KQ008744:3591306-3591373 [Sequence]	ENSMNEG00000044045	Forward	1	68	68 [Sequence]	127	8e-28	98.53 [Alignment]
	KQ005136:3859665-3859732 [Sequence]	ENSMNEG00000032649	Reverse	1	68	68 [Sequence]	119	2e-25	97.06 [Alignment]
10	KQ008744:3592361-3592512 [Sequence]	ENSMNEG00000044045	Forward	1	152	152 [Sequence]	293	5e-77	99.34 [Alignment]
	KQ008744:3592422-3592554 [Sequence]	ENSMNEG00000044045	Forward	151	283	133 [Sequence]	255	1e-65	99.25 [Alignment]
11	KQ005136:3856172-3856771 [Sequence]	ENSMNEG00000032649	Reverse	1	602	603 [Sequence]	911	0.0	94.20 [Alignment]
	KQ008744:3594281-3594851 [Sequence]	ENSMNEG00000044045	Forward	1	569	572 [Sequence]	878	0.0	94.58 [Alignment]
	KQ008744:3595525-3595791 [Sequence]		Forward	481	742	273 [Sequence]	138	3e-30	82.42 [Alignment]
	KQ005136:3856100-3856294 [Sequence]		Reverse	563	755	195 [Sequence]	188	5e-45	87.18 [Alignment]
PRDM9_201 HSA, Exon 10
	KQ008744:3592361-3592554 [Sequence]	ENSMNEG00000044045	Forward	1	194	194 [Sequence]	360	2e-97	98.45 [Alignment]

## Sheet: Theropithecus gelada
PRDM7_202 HSA
Exons	Genomic Location	Overlapping Gene(s)	Orientation	Query start	Query end	Length	Score	E-val	%ID
1	6:23535588-23535672 [Sequence]		Forward	14	98	85 [Sequence]	136	1e-30	95.29 [Alignment]
2	6:23536898-23537050 [Sequence]		Forward	1	154	154 [Sequence]	239	3e-61	94.81 [Alignment]
3	6:23537416-23537535 [Sequence]	ENSTGEG00000003630	Forward	1	120	120 [Sequence]	221	5e-56	98.33 [Alignment]
4	6:23537862-23537969 [Sequence]	ENSTGEG00000003630	Forward	1	108	108 [Sequence]	198	6e-49	98.15 [Alignment]
5	20:47728119-47728168 [Sequence]		Reverse	1	50	50 [Sequence]	83.5	6e-15	96.00 [Alignment]
	6:23545712-23545759 [Sequence]	ENSTGEG00000003630	Forward	3	50	48 [Sequence]	63.8	6e-09	91.67 [Alignment]
6	6:23549321-23549477 [Sequence]	ENSTGEG00000003630	Forward	1	157	157 [Sequence]	255	5e-66	95.54 [Alignment]
	20:47724578-47724732 [Sequence]		Reverse	3	157	155 [Sequence]	259	3e-67	96.13 [Alignment]
7	6:23550599-23550700 [Sequence]	ENSTGEG00000003630	Forward	1	102	102 [Sequence]	178	5e-43	97.06 [Alignment]
	20:47723369-47723468 [Sequence]		Reverse	3	102	100 [Sequence]	158	4e-37	95.00 [Alignment]
8	20:47722893-47723163 [Sequence]		Reverse	1	271	271 [Sequence]	472	3e-131	97.05 [Alignment]
	6:23550908-23551178 [Sequence]	ENSTGEG00000003630	Forward	1	271	271 [Sequence]	441	1e-121	95.57 [Alignment]
9	6:23551569-23551636 [Sequence]	ENSTGEG00000003630	Forward	1	68	68 [Sequence]	127	8e-28	98.53 [Alignment]
	20:47722427-47722491 [Sequence]		Reverse	1	65	65 [Sequence]	121	5e-26	98.46 [Alignment]
10	6:23552624-23552775 [Sequence]	ENSTGEG00000003630, ENSTGEG00000003662	Forward	1	152	152 [Sequence]	293	5e-77	99.34 [Alignment]
	20:47720856-47721005 [Sequence]		Reverse	1	152	152 [Sequence]	253	4e-65	96.05 [Alignment]
	6:23552685-23552817 [Sequence]	ENSTGEG00000003630, ENSTGEG00000003662	Forward	151	283	133 [Sequence]	255	9e-66	99.25 [Alignment]
	20:47720814-47720942 [Sequence]		Reverse	153	283	131 [Sequence]	227	2e-57	96.95 [Alignment]
11	6:23554542-23555166 [Sequence]	ENSTGEG00000003630, ENSTGEG00000003662	Forward	1	624	625 [Sequence]	933	0.0	93.92 [Alignment]
	20:47717833-47718432 [Sequence]		Reverse	1	602	603 [Sequence]	903	0.0	94.03 [Alignment]
	6:23555861-23556139 [Sequence]	ENSTGEG00000003662	Forward	480	755	279 [Sequence]	320	6e-85	89.61 [Alignment]
	20:47717761-47717955 [Sequence]		Reverse	563	755	195 [Sequence]	211	3e-52	88.72 [Alignment]
PRDM9_201 HSA, Exon 10
	6:23552624-23552817 [Sequence]	ENSTGEG00000003630, ENSTGEG00000003662	Forward	1	194	194 [Sequence]	360	2e-97	98.45 [Alignment]
	20:47720814-47721005 [Sequence]		Reverse	1	194	194 [Sequence]	328	6e-88	96.39 [Alignment]

## Sheet: P.anubis
PRDM7_202 HSA
Exons	Genomic Location	Overlapping Gene(s)	Orientation	Query start	Query end	Length	Score	E-val	%ID
1	6:23499501-23499594 [Sequence]		Forward	5	98	94 [Sequence]	138	4e-31	93.62 [Alignment]
2	6:23500822-23500974 [Sequence]	ENSPANG00000013143	Forward	1	154	154 [Sequence]	223	2e-56	93.51 [Alignment]
3	6:23501340-23501459 [Sequence]	ENSPANG00000013143	Forward	1	120	120 [Sequence]	221	5e-56	98.33 [Alignment]
4	6:23501790-23501897 [Sequence]	ENSPANG00000013143	Forward	1	108	108 [Sequence]	198	6e-49	98.15 [Alignment]
5	20:72029987-72030036 [Sequence]	ENSPANG00000018341	Reverse	1	50	50 [Sequence]	83.5	7e-15	96.00 [Alignment]
	6:23509664-23509711 [Sequence]	ENSPANG00000013143	Forward	3	50	48 [Sequence]	63.8	6e-09	91.67 [Alignment]
6	6:23513131-23513287 [Sequence]	ENSPANG00000013143	Forward	1	157	157 [Sequence]	255	5e-66	95.54 [Alignment]
	20:72025315-72025469 [Sequence]	ENSPANG00000018341	Reverse	3	157	155 [Sequence]	251	8e-65	95.48 [Alignment]
7	6:23514409-23514510 [Sequence]	ENSPANG00000013143	Forward	1	102	102 [Sequence]	162	3e-38	95.10 [Alignment]
	20:72024106-72024205 [Sequence]	ENSPANG00000018341	Reverse	3	102	100 [Sequence]	150	1e-34	94.00 [Alignment]
8	6:23514719-23514989 [Sequence]	ENSPANG00000013143	Forward	1	271	271 [Sequence]	441	1e-121	95.57 [Alignment]
	20:72023634-72023898 [Sequence]	ENSPANG00000018341	Reverse	5	271	267 [Sequence]	457	2e-126	96.63 [Alignment]
9	20:72023165-72023232 [Sequence]	ENSPANG00000018341	Reverse	1	68	68 [Sequence]	127	8e-28	98.53 [Alignment]
	6:23515380-23515447 [Sequence]	ENSPANG00000013143	Forward	1	68	68 [Sequence]	127	8e-28	98.53 [Alignment]
10	6:23516435-23516586 [Sequence]	ENSPANG00000013143	Forward	1	152	152 [Sequence]	277	3e-72	98.03 [Alignment]
	6:23516496-23516628 [Sequence]	ENSPANG00000013143	Forward	151	283	133 [Sequence]	231	1e-58	96.99 [Alignment]
11	6:23518347-23519023 [Sequence]	ENSPANG00000013143	Forward	1	674	677 [Sequence]	949	0.0	92.76 [Alignment]
	20:72020847-72021446 [Sequence]	ENSPANG00000018341	Reverse	1	602	603 [Sequence]	880	0.0	93.53 [Alignment]
	6:23519498-23519776 [Sequence]	ENSPANG00000013143	Forward	480	755	279 [Sequence]	304	4e-80	88.89 [Alignment]
	20:72020775-72020969 [Sequence]		Reverse	563	755	195 [Sequence]	172	3e-40	86.15 [Alignment]
PRDM9_201 HSA, Exon 10
	6:23516435-23516628 [Sequence]	ENSPANG00000013143	Forward	1	194	194 [Sequence]	336	3e-90	96.91 [Alignment]

[truncated: 6 more sheets: Cercocebus atys, Mandrillus leucophaeus, Chlorocebus sabaeus, Rhinopithecus roxellana, Rhinopithecus bieti, Piliocolobus tephrosceles]
